# Supplementary material for: The regulatory role of the circELMOD3-associated ceRNA network in the progression and prognosis of hepatocellular carcinoma
Source: Front Genet. 2025 Apr 15;16:1521360. doi: 10.3389/fgene.2025.1521360 (PMC12037612; doi:10.3389/fgene.2025.1521360)
Supplement: Supplementary file 1 [file Table3.xlsx]

## Sheet: Sheet1
Table S3 circELMOD3-binding miRNAs log-lank test
	log_rank_p
hsa-miR-3677-3p	1.09e-05
hsa-miR-3127-5p	0.0011548
hsa-miR-760	0.00186017
hsa-miR-106b-5p	0.00358036
hsa-miR-301a-5p	0.00611165
hsa-miR-204-5p	0.0447306
hsa-miR-2114-5p	0.142563
hsa-miR-432-5p	0.155035
hsa-miR-423-5p	0.172907
hsa-miR-196b-5p	0.211709
hsa-miR-301b-5p	0.23691
hsa-miR-196a-5p	0.363595
hsa-miR-1224-5p	0.380534
hsa-miR-103a-2-5p	0.439243
hsa-miR-372-3p	0.745338
hsa-miR-211-5p	0.809822
hsa-miR-6734-5p	0.833766
