# Supplementary material for: The regulatory role of the circELMOD3-associated ceRNA network in the progression and prognosis of hepatocellular carcinoma
Source: Front Genet. 2025 Apr 15;16:1521360. doi: 10.3389/fgene.2025.1521360 (PMC12037612; doi:10.3389/fgene.2025.1521360)
Supplement: Supplementary file 2 [file Table6.xlsx]

## Sheet: Sheet1
Table S6 46 prognostic related genes
	coef	se	z	p	HR	HRCILL	HRCIUL
RCAN1	-0.215	0.097	-2.227	0.026	0.807	0.667	0.975
CPEB3	-0.31	0.108	-2.868	0.004	0.733	0.593	0.906
N4BP2L1	-0.347	0.11	-3.137	0.002	0.707	0.569	0.878
ALDH2	-0.36	0.092	-3.908	0	0.698	0.582	0.836
FAM149A	-0.181	0.091	-1.988	0.047	0.834	0.698	0.997
ABAT	-0.131	0.053	-2.443	0.015	0.878	0.79	0.975
RANBP3L	-0.348	0.118	-2.947	0.003	0.706	0.56	0.89
MOGAT2	-0.105	0.044	-2.367	0.018	0.9	0.825	0.982
ADH1B	-0.129	0.036	-3.568	0	0.879	0.819	0.943
IYD	-0.226	0.074	-3.062	0.002	0.798	0.69	0.922
F9	-0.078	0.036	-2.174	0.03	0.925	0.863	0.992
GLYAT	-0.086	0.035	-2.448	0.014	0.918	0.857	0.983
SORD	-0.206	0.066	-3.138	0.002	0.814	0.716	0.926
GOLGA6B	-0.789	0.376	-2.098	0.036	0.455	0.218	0.949
VIPR1	-0.331	0.142	-2.33	0.02	0.718	0.543	0.949
DNASE1L3	-0.26	0.062	-4.172	0	0.771	0.683	0.871
CBFA2T3	-0.31	0.153	-2.023	0.043	0.734	0.543	0.99
MAT1A	-0.11	0.046	-2.383	0.017	0.896	0.818	0.981
ALDH6A1	-0.13	0.064	-2.022	0.043	0.878	0.774	0.996
INMT	-0.145	0.068	-2.13	0.033	0.865	0.757	0.989
TMEM220	-0.226	0.075	-2.999	0.003	0.798	0.688	0.925
RCL1	-0.244	0.087	-2.82	0.005	0.783	0.661	0.928
ESR1	-0.334	0.115	-2.906	0.004	0.716	0.572	0.897
CD5L	-0.146	0.051	-2.85	0.004	0.864	0.782	0.955
PNPLA7	-0.27	0.126	-2.147	0.032	0.764	0.597	0.977
IGFBP4	-0.249	0.101	-2.46	0.014	0.779	0.639	0.951
PCK1	-0.085	0.034	-2.497	0.013	0.918	0.858	0.982
CISH	-0.217	0.09	-2.415	0.016	0.805	0.675	0.96
STARD5	-0.82	0.221	-3.706	0	0.44	0.285	0.68
GLUD1	-0.184	0.092	-2.006	0.045	0.832	0.695	0.996
UROC1	-0.081	0.038	-2.116	0.034	0.922	0.856	0.994
INHBC	-0.104	0.047	-2.199	0.028	0.901	0.821	0.989
ALPL	-0.112	0.054	-2.065	0.039	0.894	0.805	0.994
F11	-0.174	0.059	-2.938	0.003	0.841	0.749	0.944
C7	-0.099	0.041	-2.446	0.014	0.905	0.836	0.98
CPN2	-0.102	0.045	-2.3	0.021	0.903	0.827	0.985
ACOT12	-0.177	0.049	-3.615	0	0.838	0.761	0.922
IGF1	-0.214	0.098	-2.196	0.028	0.807	0.666	0.977
CYP8B1	-0.074	0.028	-2.584	0.01	0.929	0.879	0.982
PPP1R1A	-0.089	0.042	-2.084	0.037	0.915	0.842	0.995
CYP4A11	-0.091	0.041	-2.203	0.028	0.913	0.842	0.99
PEX11G	-0.281	0.11	-2.56	0.01	0.755	0.608	0.936
AKR1D1	-0.097	0.039	-2.505	0.012	0.907	0.841	0.979
PDE2A	-0.383	0.115	-3.314	0.001	0.682	0.544	0.855
SMIM14	-0.241	0.094	-2.548	0.011	0.786	0.653	0.946
SLC46A3	-0.105	0.052	-2.045	0.041	0.9	0.814	0.996
