# Supplementary material for: The regulatory role of the circELMOD3-associated ceRNA network in the progression and prognosis of hepatocellular carcinoma
Source: Front Genet. 2025 Apr 15;16:1521360. doi: 10.3389/fgene.2025.1521360 (PMC12037612; doi:10.3389/fgene.2025.1521360)
Supplement: Supplementary file 5 [file Table4.xlsx]

## Sheet: Sheet1
Table S4 circELMOD3-binding miRNAs univariate cox regression analysis
	coef	se	z	p	HR	HRCILL	HRCIUL
hsa-miR-103a-2-5p	0.221	0.131	1.682	0.093	1.248	0.964	1.614
hsa-miR-196a-5p	0.06	0.04	1.511	0.131	1.062	0.982	1.148
hsa-miR-204-5p	-0.111	0.06	-1.833	0.067	0.895	0.795	1.008
hsa-miR-211-5p	0.036	0.088	0.407	0.684	1.036	0.873	1.23
hsa-miR-106b-5p	0.459	0.119	3.853	0	1.582	1.253	1.998
hsa-miR-301a-5p	0.393	0.109	3.623	0	1.482	1.198	1.833
hsa-miR-372-3p	0.06	0.048	1.237	0.216	1.062	0.966	1.167
hsa-miR-196b-5p	0.043	0.038	1.146	0.252	1.044	0.97	1.125
hsa-miR-423-5p	0.296	0.138	2.147	0.032	1.345	1.026	1.763
hsa-miR-432-5p	0.021	0.051	0.413	0.68	1.021	0.925	1.128
hsa-miR-1224-5p	0.251	0.104	2.414	0.016	1.285	1.048	1.575
hsa-miR-760	0.71	0.15	4.736	0	2.033	1.516	2.727
hsa-miR-301b-5p	0.426	0.135	3.151	0.002	1.531	1.175	1.995
hsa-miR-2114-5p	-0.176	0.091	-1.934	0.053	0.838	0.701	1.002
hsa-miR-3127-5p	0.574	0.117	4.907	0	1.776	1.412	2.234
hsa-miR-3677-3p	0.49	0.091	5.365	0	1.632	1.365	1.952
hsa-miR-6734-5p	0.392	0.293	1.338	0.181	1.48	0.833	2.629
