# Supplementary material for: The regulatory role of the circELMOD3-associated ceRNA network in the progression and prognosis of hepatocellular carcinoma
Source: Front Genet. 2025 Apr 15;16:1521360. doi: 10.3389/fgene.2025.1521360 (PMC12037612; doi:10.3389/fgene.2025.1521360)
Supplement: Supplementary file 6 [file Table1.xlsx]

## Sheet: TCGA
ID	status	time	race	age	gender	stage
TCGA-DD-AAVP-01A-11R-A41C-07	alive	2752	asian	48	male	Stage I
TCGA-DD-A4NP-01A-11R-A28V-07	alive	3308	white	32	male	Stage I
TCGA-BC-4073-01B-02R-A131-07	alive	849	white	73	male	Stage III
TCGA-MI-A75E-01A-11R-A32O-07	alive	507	white	61	male	Stage III
TCGA-G3-A7M8-01A-11R-A33R-07	alive	430	asian	31	male	Stage I
TCGA-DD-A11C-01A-11R-A131-07	alive	662	white	69	male	Stage I
TCGA-DD-A11C-11A-11R-A131-07	alive	662	white	69	male	Stage I
TCGA-CC-A9FW-01A-11R-A37K-07	alive	248	asian	68	male	Stage III
TCGA-CC-A3MC-01A-11R-A22L-07	alive	363	asian	54	male	Stage III
TCGA-DD-A114-01A-11R-A131-07	dead	1149	black or african american	42	male	Stage II
TCGA-DD-A114-11A-12R-A131-07	dead	1149	black or african american	42	male	Stage II
TCGA-WX-AA46-01A-11R-A39D-07	alive	756	white	61	male	Stage II
TCGA-DD-AAW2-01A-11R-A41C-07	alive	1855	asian	69	male	Stage I
TCGA-DD-AAD2-01A-11R-A41C-07	alive	658	asian	66	male	Stage I
TCGA-5C-A9VG-01A-11R-A37K-07	alive	328	white	58	male	Stage II
TCGA-BC-A3KF-01A-11R-A213-07	alive	8	white	66	female	Stage I
TCGA-G3-A25X-01A-11R-A16W-07	alive	1779	asian	73	male	Stage II
TCGA-RG-A7D4-01A-12R-A33R-07	alive	1098	black or african american	69	male	Stage II
TCGA-G3-AAV4-01A-11R-A38B-07	dead	27	white	83	female	Stage I
TCGA-DD-AAD0-01A-11R-A41C-07	alive	137	asian	73	female	Stage I
TCGA-DD-AACN-01A-11R-A41C-07	alive	1302	asian	32	male	Stage I
TCGA-BC-A10R-01A-11R-A131-07	dead	308	white	66	female	NA
TCGA-BC-A10R-11A-11R-A131-07	dead	308	white	66	female	NA
TCGA-DD-A39X-01A-11R-A213-07	dead	1694	white	78	female	Stage I
TCGA-DD-A39X-11A-11R-A213-07	dead	1694	white	78	female	Stage I
TCGA-DD-AAD3-01A-11R-A41C-07	alive	1295	asian	43	male	Stage I
TCGA-2Y-A9GZ-01A-11R-A39D-07	dead	848	white	82	female	Stage II
TCGA-DD-A11D-01A-11R-A131-07	dead	1560	white	57	female	Stage I
TCGA-DD-A11D-11A-12R-A131-07	dead	1560	white	57	female	Stage I
TCGA-DD-AACQ-01A-11R-A41C-07	dead	432	asian	50	male	Stage II
TCGA-DD-A1ED-01A-11R-A155-07	alive	2301	white	68	male	Stage I
TCGA-UB-A7MA-01A-11R-A33R-07	alive	848	white	62	female	Stage II
TCGA-DD-A4NF-01A-11R-A27V-07	alive	942	white	72	male	Stage I
TCGA-DD-AAW0-01A-11R-A41C-07	alive	2015	asian	54	male	Stage I
TCGA-G3-A7M9-01A-23R-A352-07	dead	56	white	70	male	Stage III
TCGA-DD-AAVW-01A-11R-A41C-07	alive	2317	asian	35	male	Stage I
TCGA-DD-AAVZ-01A-11R-A41C-07	alive	1900	asian	38	male	Stage I
TCGA-BD-A2L6-01A-11R-A213-07	alive	1363	white	69	male	NA
TCGA-BD-A2L6-11A-21R-A213-07	alive	1363	white	69	male	NA
TCGA-G3-A5SI-01A-31R-A27V-07	dead	768	asian	44	male	Stage II
TCGA-DD-AAVU-01A-11R-A41C-07	alive	2202	asian	46	male	Stage II
TCGA-G3-AAV2-01A-11R-A37K-07	alive	372	white	50	male	Stage I
TCGA-FV-A3R2-11A-11R-A22L-07	dead	194	white	75	male	Stage I
TCGA-FV-A3R2-01A-11R-A22L-07	dead	194	white	75	male	Stage I
TCGA-2Y-A9H7-01A-11R-A39D-07	alive	1168	white	81	female	Stage I
TCGA-EP-A2KB-01A-11R-A180-07	dead	596	white	46	female	Stage I
TCGA-CC-A8HU-01A-11R-A36F-07	dead	344	asian	39	female	Stage III
TCGA-DD-A4NB-01A-12R-A266-07	alive	989	white	25	male	Stage I
TCGA-PD-A5DF-01A-11R-A27V-07	dead	639	white	58	female	Stage III
TCGA-CC-5261-01A-01R-A131-07	dead	97	asian	44	male	Stage II
TCGA-DD-A11B-11A-11R-A131-07	dead	14	white	73	male	Stage I
TCGA-DD-A11B-01A-11R-A131-07	dead	14	white	73	male	Stage I
TCGA-GJ-A6C0-01A-12R-A311-07	dead	31	white	75	female	Stage II
TCGA-CC-5262-01A-01R-A131-07	dead	103	asian	67	male	Stage III
TCGA-DD-AADW-01A-11R-A39D-07	alive	587	asian	48	male	Stage I
TCGA-DD-A1EF-01A-11R-A131-07	dead	394	white	57	female	Stage I
TCGA-XR-A8TG-01A-11R-A36F-07	alive	898	white	58	male	Stage I
TCGA-DD-AADJ-01A-11R-A41C-07	alive	1066	asian	70	female	Stage I
TCGA-XR-A8TF-01A-11R-A36F-07	dead	693	white	74	male	Stage I
TCGA-K7-AAU7-01A-11R-A38B-07	alive	359	white	61	male	Stage II
TCGA-DD-AAD1-01A-11R-A41C-07	alive	564	asian	51	female	Stage I
TCGA-ED-A7XO-01A-11R-A352-07	alive	427	asian	29	male	Stage III
TCGA-DD-AACH-01A-11R-A41C-07	dead	195	asian	69	male	Stage II
TCGA-ZP-A9CZ-01A-11R-A38B-07	alive	706	asian	72	male	NA
TCGA-CC-A7IE-01A-21R-A38B-07	dead	217	asian	57	male	Stage III
TCGA-MI-A75G-01A-11R-A32O-07	alive	698	white	63	male	Stage II
TCGA-BC-A10U-11A-11R-A131-07	dead	837	white	69	male	NA
TCGA-BC-A10U-01A-11R-A131-07	dead	837	white	69	male	NA
TCGA-G3-A25Y-01A-11R-A16W-07	dead	452	asian	52	female	Stage I
TCGA-CC-A5UE-01A-11R-A28V-07	dead	272	asian	48	male	Stage III
TCGA-DD-A73D-01A-12R-A32O-07	alive	693	white	68	female	Stage II
TCGA-G3-A5SK-01A-11R-A27V-07	alive	744	white	58	male	Stage I
TCGA-DD-AAD8-01A-11R-A41C-07	alive	1219	asian	73	female	Stage I
TCGA-MR-A520-01A-11R-A266-07	alive	229	white	58	male	Stage I
TCGA-G3-A7M6-01A-11R-A33R-07	alive	632	white	60	female	Stage I
TCGA-RC-A7SB-01A-21R-A352-07	alive	588	asian	53	male	Stage II
TCGA-DD-A1EL-01A-11R-A155-07	dead	415	black or african american	23	male	Stage II
TCGA-DD-A1EL-11A-11R-A155-07	dead	415	black or african american	23	male	Stage II
TCGA-5R-AA1C-01A-11R-A41C-07	alive	520	white	57	male	Stage II
TCGA-ED-A8O5-01A-11R-A36F-07	alive	406	asian	59	female	Stage III
TCGA-2V-A95S-01A-11R-A37K-07	alive	NA	asian	NA	male	Stage II
TCGA-CC-A3MB-01A-11R-A213-07	dead	315	asian	36	male	Stage III
TCGA-G3-A5SJ-01A-11R-A27V-07	alive	698	white	59	male	Stage I
TCGA-HP-A5MZ-01A-21R-A27V-07	dead	91	NA	78	male	Stage I
TCGA-RC-A6M4-01A-11R-A32O-07	alive	22	white	74	female	Stage III
TCGA-G3-A25Z-01A-11R-A16W-07	alive	655	asian	58	male	Stage I
TCGA-K7-A5RF-01A-11R-A28V-07	alive	631	white	64	male	Stage I
TCGA-2Y-A9GT-01A-11R-A38B-07	dead	1624	white	51	male	Stage I
TCGA-DD-AAW1-01A-11R-A41C-07	alive	1989	asian	55	male	Stage III
TCGA-RC-A7SH-01A-11R-A38B-07	alive	468	asian	42	male	Stage II
TCGA-DD-AADN-01A-11R-A41C-07	alive	898	asian	59	male	Stage I
TCGA-ED-A66Y-01A-11R-A311-07	dead	296	asian	51	female	Stage III
TCGA-DD-AACO-01A-11R-A41C-07	alive	1876	asian	40	male	Stage I
TCGA-DD-AAEI-01A-11R-A41C-07	alive	1531	asian	72	male	Stage I
TCGA-ZP-A9CY-01A-11R-A38B-07	alive	782	white	66	female	NA
TCGA-2Y-A9H8-01A-11R-A39D-07	dead	633	white	85	female	NA
TCGA-DD-A3A2-11A-11R-A213-07	dead	2131	white	76	female	Stage I
TCGA-DD-A3A2-01A-11R-A213-07	dead	2131	white	76	female	Stage I
TCGA-CC-A5UD-01A-11R-A28V-07	dead	304	asian	45	male	Stage III
TCGA-ZP-A9D0-01A-11R-A37K-07	alive	1091	black or african american	67	female	NA
TCGA-BC-A10W-01A-11R-A131-07	dead	91	asian	50	male	NA
TCGA-BC-A10W-11A-11R-A131-07	dead	91	asian	50	male	NA
TCGA-WX-AA47-01A-11R-A39D-07	dead	556	white	33	female	Stage III
TCGA-G3-A3CK-01A-11R-A213-07	alive	585	asian	61	male	Stage I
TCGA-G3-A3CH-11A-11R-A22L-07	alive	780	asian	53	male	Stage III
TCGA-G3-A3CH-01A-11R-A22L-07	alive	780	asian	53	male	Stage III
TCGA-DD-A1EI-11A-11R-A131-07	alive	183	asian	46	male	Stage I
TCGA-DD-A1EI-01A-11R-A131-07	alive	183	asian	46	male	Stage I
TCGA-DD-AAE1-01A-11R-A41C-07	alive	552	asian	52	male	Stage I
TCGA-DD-AAEE-01A-11R-A41C-07	alive	810	asian	55	male	Stage I
TCGA-DD-AAE3-01A-11R-A41C-07	alive	566	asian	50	male	Stage I
TCGA-G3-A7M7-01A-12R-A352-07	alive	361	white	65	male	Stage I
TCGA-DD-AACL-01A-11R-A41C-07	dead	107	asian	66	female	Stage I
TCGA-BC-A10X-01A-11R-A131-07	dead	770	white	52	female	Stage III
TCGA-BC-A10X-11A-11R-A131-07	dead	770	white	52	female	Stage III
TCGA-FV-A3R3-01A-11R-A22L-07	dead	366	white	38	female	Stage I
TCGA-2Y-A9GW-01A-11R-A38B-07	dead	1271	white	64	male	Stage I
TCGA-DD-AACT-01A-11R-A41C-07	alive	1562	asian	69	female	Stage I
TCGA-ZS-A9CG-01A-11R-A37K-07	alive	341	white	55	male	Stage II
TCGA-DD-A4NH-01A-11R-A27V-07	alive	917	white	65	female	Stage III
TCGA-DD-AADK-01A-11R-A41C-07	alive	1049	asian	68	female	Stage II
TCGA-DD-AADC-01A-11R-A41C-07	dead	425	asian	53	male	Stage I
TCGA-DD-AAD6-01A-11R-A41C-07	alive	672	asian	66	male	Stage III
TCGA-DD-AACD-01A-11R-A41C-07	dead	381	asian	48	male	Stage I
TCGA-NI-A8LF-01A-11R-A36F-07	alive	799	white	74	male	Stage I
TCGA-ZP-A9D4-01A-11R-A37K-07	alive	395	white	64	female	NA
TCGA-DD-AAE7-01A-11R-A41C-07	alive	644	asian	72	male	Stage I
TCGA-DD-A39Z-11A-21R-A213-07	dead	601	NA	43	female	Stage II
TCGA-DD-A39Z-01A-11R-A213-07	dead	601	NA	43	female	Stage II
TCGA-DD-AACX-01A-11R-A41C-07	alive	170	asian	66	male	Stage II
TCGA-EP-A2KA-01A-11R-A180-07	dead	627	white	52	female	Stage III
TCGA-ZP-A9D1-01A-11R-A38B-07	alive	21	white	56	female	NA
TCGA-DD-A3A9-01A-11R-A266-07	dead	931	white	64	female	Stage IV
TCGA-DD-A115-01A-11R-A131-07	dead	2542	white	53	male	Stage III
TCGA-GJ-A9DB-01A-11R-A37K-07	dead	67	white	68	male	Stage I
TCGA-DD-AADS-01A-11R-A41C-07	alive	474	asian	63	male	Stage I
TCGA-ED-A7PX-01A-51R-A352-07	alive	6	asian	48	female	Stage II
TCGA-DD-A73G-01A-22R-A32O-07	alive	3478	white	73	female	Stage I
TCGA-5R-AAAM-01A-12R-A41C-07	dead	46	white	65	female	Stage II
TCGA-DD-AADQ-01A-11R-A41C-07	alive	436	asian	59	male	Stage II
TCGA-DD-A39W-11A-11R-A213-07	dead	827	white	29	female	Stage III
TCGA-DD-A39W-01A-11R-A213-07	dead	827	white	29	female	Stage III
TCGA-WQ-A9G7-01A-11R-A37K-07	alive	30	white	71	female	NA
TCGA-2Y-A9H0-01A-11R-A38B-07	alive	3675	white	49	male	Stage III
TCGA-DD-AAC8-01A-11R-A41C-07	dead	16	asian	72	male	Stage I
TCGA-KR-A7K8-01A-11R-A33J-07	alive	906	NA	57	male	Stage I
TCGA-BC-A216-11A-11R-A155-07	alive	1351	white	62	female	Stage III
TCGA-BC-A216-01A-11R-A155-07	alive	1351	white	62	female	Stage III
TCGA-DD-AADV-01A-11R-A39D-07	alive	574	asian	50	male	Stage I
TCGA-DD-AAE9-01A-11R-A41C-07	alive	722	asian	69	male	Stage I
TCGA-XR-A8TC-01A-11R-A36F-07	alive	1339	white	43	female	Stage I
TCGA-G3-AAV5-01A-11R-A37K-07	alive	354	white	67	male	Stage II
TCGA-K7-A5RG-01A-11R-A28V-07	alive	519	black or african american	66	male	Stage I
TCGA-DD-A3A3-01A-11R-A22L-07	dead	535	asian	45	male	Stage I
TCGA-DD-A3A3-11A-11R-A22L-07	dead	535	asian	45	male	Stage I
TCGA-2Y-A9H5-01A-11R-A38B-07	dead	555	white	59	female	Stage I
TCGA-DD-A4NI-01A-11R-A27V-07	alive	816	white	67	male	Stage II
TCGA-DD-A1EC-11A-11R-A131-07	alive	602	white	20	female	Stage I
TCGA-DD-A1EC-01A-21R-A131-07	alive	602	white	20	female	Stage I
TCGA-DD-A1EJ-01A-11R-A155-07	dead	1005	white	71	female	Stage III
TCGA-DD-A1EJ-11A-11R-A155-07	dead	1005	white	71	female	Stage III
TCGA-DD-AAED-01A-12R-A41C-07	alive	763	asian	51	male	Stage I
TCGA-DD-A4NR-01A-11R-A311-07	dead	9	white	85	female	Stage I
TCGA-CC-A7IG-01A-11R-A33J-07	dead	299	asian	47	male	Stage II
TCGA-WX-AA44-01A-11R-A39D-07	alive	615	white	64	female	Stage I
TCGA-DD-A73B-01A-12R-A32O-07	dead	283	white	72	female	Stage I
TCGA-MI-A75I-01A-11R-A32O-07	alive	630	black or african american	61	male	NA
TCGA-ED-A459-01A-11R-A266-07	alive	910	asian	47	male	Stage II
TCGA-DD-AAE2-01A-11R-A41C-07	alive	638	asian	51	male	Stage I
TCGA-DD-AAW3-01A-11R-A41C-07	alive	1633	asian	69	male	Stage I
TCGA-BW-A5NP-01A-11R-A27V-07	alive	0	white	26	female	Stage IV
TCGA-DD-AA3A-01A-11R-A37K-07	dead	410	white	81	female	Stage I
TCGA-XR-A8TD-01A-12R-A39D-07	alive	1030	white	49	female	Stage III
TCGA-BC-A10S-01A-22R-A131-07	dead	1423	white	81	male	NA
TCGA-T1-A6J8-01A-11R-A32O-07	alive	23	white	68	male	NA
TCGA-KR-A7K0-01A-12R-A33R-07	dead	65	white	65	male	Stage I
TCGA-CC-A8HV-01A-11R-A36F-07	dead	279	asian	51	female	Stage II
TCGA-DD-A4NK-01A-11R-A28V-07	dead	1210	white	80	female	Stage III
TCGA-FV-A4ZP-01A-12R-A266-07	dead	2486	white	78	male	Stage III
TCGA-BC-4072-01B-11R-A155-07	dead	1490	white	74	female	Stage III
TCGA-G3-AAV7-01A-11R-A38B-07	alive	361	asian	38	male	Stage II
TCGA-CC-A9FU-01A-11R-A37K-07	alive	0	asian	52	female	Stage III
TCGA-DD-AAE0-01A-11R-A41C-07	alive	555	asian	45	female	Stage III
TCGA-DD-AADB-01A-11R-A41C-07	alive	1242	asian	51	male	Stage I
TCGA-DD-A11A-01A-11R-A131-07	dead	NA	black or african american	67	male	Stage I
TCGA-DD-A11A-11A-11R-A131-07	dead	NA	black or african american	67	male	Stage I
TCGA-5C-A9VH-01A-11R-A37K-07	alive	322	white	70	male	Stage I
TCGA-CC-A3MA-01A-11R-A213-07	dead	303	asian	61	male	Stage III
TCGA-DD-A3A7-01A-11R-A22L-07	dead	419	NA	67	male	Stage III
TCGA-CC-5264-01A-01R-A131-07	dead	102	asian	71	male	Stage III
TCGA-DD-AADM-01A-11R-A41C-07	dead	12	asian	58	male	Stage II
TCGA-DD-AAD5-01A-11R-A41C-07	alive	1345	asian	54	male	Stage I
TCGA-DD-AACF-01A-11R-A41C-07	dead	365	asian	68	male	Stage I
TCGA-WJ-A86L-01A-12R-A39D-07	alive	345	white	68	female	Stage I
TCGA-BC-A10Y-11A-11R-A131-07	dead	711	white	76	male	NA
TCGA-BC-A10Y-01A-11R-A131-07	dead	711	white	76	male	NA
TCGA-DD-A1EE-11A-11R-A131-07	dead	349	white	73	male	Stage III
TCGA-DD-A1EE-01A-11R-A131-07	dead	349	white	73	male	Stage III
TCGA-FV-A4ZQ-01A-11R-A266-07	alive	12	white	52	male	Stage I
TCGA-DD-A119-01A-11R-A131-07	dead	223	asian	40	male	Stage IV
TCGA-DD-A119-11A-11R-A131-07	dead	223	asian	40	male	Stage IV
TCGA-CC-A1HT-01A-11R-A131-07	dead	101	asian	50	male	Stage III
TCGA-DD-AACW-01A-11R-A41C-07	alive	1424	asian	43	male	Stage I
TCGA-DD-A1EB-11A-11R-A131-07	alive	2017	NA	72	female	Stage I
TCGA-DD-A1EB-01A-11R-A131-07	alive	2017	NA	72	female	Stage I
TCGA-DD-A3A8-01A-11R-A22L-07	dead	11	white	75	male	Stage II
TCGA-DD-A3A8-11A-11R-A22L-07	dead	11	white	75	male	Stage II
TCGA-CC-5258-01A-01R-A131-07	dead	129	asian	48	male	Stage II
TCGA-BC-A5W4-01A-11R-A28V-07	dead	547	white	69	male	Stage III
TCGA-DD-A1EG-01A-11R-A213-07	dead	1372	white	76	male	Stage I
TCGA-DD-A1EG-11A-11R-A213-07	dead	1372	white	76	male	Stage I
TCGA-DD-AACB-01A-11R-A41C-07	alive	2324	asian	74	female	Stage I
TCGA-BC-A217-01A-11R-A155-07	dead	1397	white	75	female	Stage II
TCGA-G3-AAV0-01A-11R-A37K-07	alive	476	asian	58	male	Stage I
TCGA-DD-AAEK-01A-11R-A41C-07	alive	1067	asian	51	male	Stage II
TCGA-BC-A10Z-11A-11R-A131-07	dead	34	white	62	female	Stage I
TCGA-BC-A10Z-01A-11R-A131-07	dead	34	white	62	female	Stage I
TCGA-BC-A69I-01A-11R-A311-07	alive	387	white	69	male	Stage I
TCGA-DD-AADF-01A-11R-A41C-07	dead	115	asian	64	female	Stage I
TCGA-RC-A7SF-01A-11R-A352-07	alive	579	asian	66	male	Stage I
TCGA-EP-A2KC-01A-11R-A213-07	dead	19	black or african american	62	male	Stage I
TCGA-ES-A2HS-01A-11R-A180-07	dead	688	white	80	male	Stage I
TCGA-CC-5259-01A-31R-A213-07	alive	250	asian	60	female	Stage III
TCGA-2Y-A9GY-01A-11R-A38B-07	dead	757	white	64	female	Stage II
TCGA-BC-A3KG-01A-11R-A213-07	alive	680	white	68	female	Stage II
TCGA-DD-A4NO-01A-11R-A28V-07	alive	2245	white	65	male	Stage I
TCGA-O8-A75V-01A-11R-A32O-07	alive	538	NA	54	male	Stage I
TCGA-BC-A69H-01A-11R-A311-07	alive	444	white	64	male	Stage II
TCGA-DD-A73C-01A-12R-A33J-07	alive	701	white	65	female	Stage III
TCGA-5C-AAPD-01A-21R-A39D-07	alive	20	asian	61	male	Stage II
TCGA-DD-AACP-01A-11R-A41C-07	alive	415	asian	64	male	Stage I
TCGA-KR-A7K7-01A-11R-A33J-07	alive	951	white	61	female	Stage II
TCGA-ZS-A9CE-01A-11R-A37K-07	alive	1241	white	79	female	Stage II
TCGA-DD-A118-01A-11R-A131-07	alive	3437	white	77	female	Stage II
TCGA-DD-A118-11A-11R-A131-07	alive	3437	white	77	female	Stage II
TCGA-ES-A2HT-11A-11R-A180-07	dead	438	black or african american	54	male	Stage I
TCGA-ES-A2HT-01A-12R-A180-07	dead	438	black or african american	54	male	Stage I
TCGA-CC-A5UC-01A-11R-A28V-07	dead	347	asian	63	male	Stage III
TCGA-HP-A5N0-01A-11R-A28V-07	dead	752	NA	90	female	NA
TCGA-ED-A8O6-01A-11R-A36F-07	dead	56	asian	50	female	Stage III
TCGA-ZS-A9CF-01A-11R-A38B-07	alive	2412	white	64	male	Stage II
TCGA-ZS-A9CF-02A-11R-A38B-07	alive	2412	white	64	male	Stage II
TCGA-2Y-A9H4-01A-11R-A38B-07	alive	1452	black or african american	68	male	Stage I
TCGA-DD-A1EA-01A-11R-A131-07	alive	2415	asian	68	male	Stage II
TCGA-DD-AAVQ-01A-11R-A41C-07	alive	2728	asian	38	male	Stage I
TCGA-DD-A4NJ-01A-11R-A27V-07	alive	928	white	54	female	Stage II
TCGA-K7-A6G5-01A-11R-A311-07	alive	512	white	66	male	Stage I
TCGA-DD-AACS-01A-11R-A41C-07	alive	1804	asian	39	male	Stage I
TCGA-DD-AAVR-01A-11R-A41C-07	alive	2513	asian	44	male	Stage I
TCGA-MR-A8JO-01A-12R-A36F-07	alive	330	white	34	male	Stage I
TCGA-G3-A7M5-01A-11R-A33R-07	alive	447	asian	76	male	Stage I
TCGA-DD-A73F-01A-11R-A32O-07	alive	1085	white	77	female	Stage I
TCGA-ED-A7PZ-01A-11R-A33R-07	alive	6	asian	61	male	Stage II
TCGA-ED-A97K-01A-21R-A38B-07	alive	6	asian	54	male	Stage III
TCGA-DD-A3A1-01A-11R-A213-07	dead	233	NA	65	male	Stage III
TCGA-DD-A3A1-11A-11R-A213-07	dead	233	NA	65	male	Stage III
TCGA-G3-A6UC-01A-21R-A33J-07	alive	671	white	65	male	Stage III
TCGA-DD-AACU-01A-11R-A41C-07	alive	1567	asian	59	male	Stage I
TCGA-DD-A4NG-01A-11R-A27V-07	dead	802	white	77	male	Stage III
TCGA-DD-AADR-01A-11R-A41C-07	alive	2028	asian	58	male	Stage I
TCGA-DD-AADG-01A-11R-A41C-07	alive	1145	asian	70	male	Stage III
TCGA-G3-A3CG-01A-11R-A213-07	alive	673	white	80	male	Stage I
TCGA-BC-A10T-01A-11R-A131-07	dead	837	white	76	male	NA
TCGA-BC-A10T-11A-11R-A131-07	dead	837	white	76	male	NA
TCGA-FV-A496-01A-11R-A266-07	alive	10	white	84	female	Stage I
TCGA-LG-A9QC-01A-11R-A37K-07	alive	425	white	48	male	Stage I
TCGA-DD-A4NV-01A-11R-A311-07	alive	2398	white	61	male	Stage III
TCGA-DD-AACV-01A-11R-A41C-07	alive	1531	asian	53	male	Stage I
TCGA-CC-A3M9-01A-11R-A213-07	dead	300	asian	45	male	Stage III
TCGA-UB-A7MF-01A-11R-A33J-07	dead	214	white	56	male	Stage III
TCGA-DD-AAVV-01A-11R-A41C-07	alive	2455	asian	56	male	Stage II
TCGA-ZP-A9CV-01A-11R-A38B-07	dead	1088	white	59	male	NA
TCGA-ZS-A9CD-01A-11R-A37K-07	dead	1386	white	73	male	Stage II
TCGA-4R-AA8I-01A-11R-A38B-07	dead	262	white	66	male	Stage II
TCGA-DD-AACJ-01A-11R-A41C-07	alive	2102	asian	75	male	Stage II
TCGA-BD-A3ER-01A-11R-A213-07	alive	1115	white	62	male	Stage II
TCGA-LG-A9QD-01A-11R-A38B-07	alive	366	white	68	male	Stage III
TCGA-3K-AAZ8-01A-12R-A39D-07	alive	396	black or african american	65	male	Stage III
TCGA-CC-A8HT-01A-11R-A36F-07	dead	140	asian	74	male	Stage III
TCGA-EP-A12J-01A-11R-A131-07	alive	570	black or african american	62	male	Stage I
TCGA-EP-A12J-11A-11R-A131-07	alive	570	black or african american	62	male	Stage I
TCGA-2Y-A9GS-01A-12R-A38B-07	dead	724	white	58	male	NA
TCGA-DD-AADP-01A-11R-A39D-07	alive	458	asian	45	male	Stage I
TCGA-DD-AADI-01A-11R-A41C-07	alive	1085	asian	43	female	Stage I
TCGA-DD-A116-11A-12R-A26B-07	dead	1622	asian	68	male	Stage III
TCGA-DD-A116-01A-11R-A131-07	dead	1622	asian	68	male	Stage III
TCGA-G3-A5SL-01A-11R-A27V-07	alive	621	white	70	male	Stage II
TCGA-NI-A4U2-01A-11R-A28V-07	dead	1791	white	71	male	Stage III
TCGA-2Y-A9H3-01A-11R-A38B-07	alive	1516	white	45	male	Stage II
TCGA-2Y-A9H1-01A-11R-A38B-07	dead	1229	white	58	male	Stage I
TCGA-DD-AADO-01A-11R-A41C-07	alive	453	asian	55	male	Stage I
TCGA-DD-AAVS-01A-11R-A41C-07	alive	1823	asian	56	male	Stage I
TCGA-EP-A3JL-01A-11R-A213-07	alive	303	white	76	male	Stage I
TCGA-2Y-A9HA-01A-11R-A39D-07	dead	36	white	70	male	Stage II
TCGA-BC-A112-01A-11R-A131-07	dead	153	white	80	male	NA
TCGA-ED-A7PY-01A-11R-A33R-07	alive	390	asian	20	female	Stage II
TCGA-ED-A627-01A-12R-A311-07	alive	423	white	74	male	Stage I
TCGA-DD-A1EK-01A-11R-A213-07	dead	558	white	64	female	Stage IV
TCGA-DD-AAE6-01A-11R-A41C-07	alive	141	asian	59	female	Stage I
TCGA-RC-A6M6-01A-11R-A32O-07	alive	9	white	75	male	Stage II
TCGA-G3-AAV6-01A-21R-A37K-07	dead	65	white	53	female	Stage III
TCGA-DD-A4NS-01A-11R-A311-07	dead	2456	white	61	female	Stage I
TCGA-CC-5263-01A-01R-A131-07	dead	129	asian	35	male	Stage III
TCGA-MI-A75C-01A-11R-A32O-07	alive	291	white	64	male	Stage I
TCGA-DD-AADL-01A-11R-A41C-07	alive	636	asian	58	male	Stage I
TCGA-FV-A3I0-11A-11R-A22L-07	alive	848	white	76	female	Stage II
TCGA-FV-A3I0-01A-11R-A22L-07	alive	848	white	76	female	Stage II
TCGA-ED-A82E-01A-11R-A352-07	alive	408	asian	60	female	Stage III
TCGA-CC-A7II-01A-11R-A33J-07	alive	399	asian	54	male	Stage III
TCGA-DD-A3A4-11A-11R-A22L-07	dead	612	white	37	male	Stage III
TCGA-DD-A3A4-01A-11R-A22L-07	dead	612	white	37	male	Stage III
TCGA-DD-AACE-01A-11R-A41C-07	alive	2184	asian	62	male	Stage I
TCGA-DD-AAC9-01A-11R-A41C-07	alive	347	asian	51	male	Stage I
TCGA-RC-A7SK-01A-11R-A352-07	alive	472	asian	59	male	Stage I
TCGA-DD-AAEA-01A-11R-A41C-07	alive	575	asian	65	male	Stage I
TCGA-UB-AA0U-01A-11R-A38B-07	alive	327	white	60	male	Stage II
TCGA-DD-A113-01A-11R-A131-07	alive	2425	white	55	female	Stage II
TCGA-DD-A113-11A-12R-A131-07	alive	2425	white	55	female	Stage II
TCGA-UB-A7MB-01A-11R-A33R-07	alive	601	white	24	male	Stage II
TCGA-DD-AAVX-01A-11R-A41C-07	alive	1718	asian	38	male	Stage II
TCGA-QA-A7B7-01A-11R-A32O-07	alive	94	black or african american	48	male	Stage II
TCGA-2Y-A9HB-01A-11R-A39D-07	alive	260	NA	66	male	Stage I
TCGA-2Y-A9GU-01A-11R-A38B-07	alive	1939	white	55	female	Stage I
TCGA-DD-AADD-01A-11R-A41C-07	alive	1231	asian	51	male	Stage I
TCGA-G3-A3CI-01A-11R-A213-07	alive	180	white	71	male	Stage I
TCGA-CC-A7IL-01A-11R-A33R-07	dead	278	asian	61	male	Stage III
TCGA-DD-AACG-01A-11R-A41C-07	dead	469	asian	52	male	Stage II
TCGA-DD-A73A-01A-12R-A32O-07	alive	728	white	71	male	Stage I
TCGA-ED-A66X-01A-11R-A311-07	alive	406	asian	35	male	Stage III
TCGA-EP-A26S-01A-11R-A16W-07	alive	608	white	70	male	Stage I
TCGA-EP-A26S-11A-12R-A16W-07	alive	608	white	70	male	Stage I
TCGA-G3-A25S-01A-11R-A16W-07	dead	416	white	64	male	Stage I
TCGA-DD-A4NN-01A-11R-A28V-07	dead	899	white	56	female	Stage I
TCGA-G3-A25U-01A-11R-A16W-07	alive	1636	asian	63	female	Stage I
TCGA-YA-A8S7-01A-11R-A37K-07	dead	412	white	68	male	Stage III
TCGA-2Y-A9H6-01A-11R-A39D-07	alive	357	white	68	female	Stage I
TCGA-DD-A4NE-01A-11R-A27V-07	dead	660	white	75	female	Stage III
TCGA-FV-A495-01A-11R-A266-07	alive	1	white	51	female	Stage II
TCGA-DD-AAEG-01A-11R-A39D-07	alive	719	asian	59	female	Stage I
TCGA-UB-A7ME-01A-11R-A33J-07	alive	486	asian	51	male	Stage I
TCGA-DD-A39Y-01A-11R-A213-07	dead	171	asian	67	male	Stage I
TCGA-DD-A4NA-01A-11R-A266-07	alive	1008	white	67	female	Stage III
TCGA-FV-A3I1-11A-11R-A22L-07	dead	247	white	81	female	Stage II
TCGA-FV-A3I1-01A-11R-A22L-07	dead	247	white	81	female	Stage II
TCGA-DD-A4NQ-01A-21R-A28V-07	dead	373	white	60	male	Stage II
TCGA-DD-A4ND-01A-11R-A266-07	alive	2746	white	56	female	Stage I
TCGA-DD-AAVY-01A-11R-A41C-07	alive	1970	asian	56	male	Stage III
TCGA-UB-A7MD-01A-12R-A352-07	dead	52	black or african american	67	male	Stage I
TCGA-DD-A3A6-01A-11R-A22L-07	dead	3258	white	72	female	Stage II
TCGA-DD-A3A6-11A-11R-A22L-07	dead	3258	white	72	female	Stage II
TCGA-CC-A9FV-01A-11R-A37K-07	alive	0	asian	57	male	Stage III
TCGA-ED-A4XI-01A-11R-A266-07	alive	819	asian	58	male	Stage II
TCGA-LG-A6GG-01A-11R-A311-07	alive	387	white	79	female	Stage II
TCGA-RC-A6M3-01A-11R-A32O-07	alive	0	american indian or alaska native	24	male	Stage II
TCGA-DD-AAE4-01A-11R-A41C-07	alive	608	asian	49	female	Stage I
TCGA-BW-A5NQ-01A-11R-A27V-07	alive	0	white	63	male	Stage I
TCGA-FV-A23B-01A-11R-A16W-07	dead	1852	white	70	female	Stage II
TCGA-FV-A23B-11A-11R-A16W-07	dead	1852	white	70	female	Stage II
TCGA-CC-5260-01A-01R-A131-07	dead	87	asian	61	female	Stage III
TCGA-DD-A1EH-01A-11R-A131-07	alive	1495	white	23	male	Stage III
TCGA-DD-A1EH-11A-11R-A131-07	alive	1495	white	23	male	Stage III
TCGA-G3-A3CJ-01A-11R-A213-07	alive	594	american indian or alaska native	52	male	Stage II
TCGA-ZP-A9D2-01A-11R-A38B-07	dead	765	white	51	male	NA
TCGA-ED-A7XP-01A-11R-A352-07	alive	400	asian	53	female	Stage II
TCGA-DD-AACZ-01A-11R-A41C-07	dead	171	asian	63	female	Stage I
TCGA-ED-A5KG-01A-11R-A27V-07	alive	854	asian	60	female	Stage II
TCGA-BC-A110-11A-11R-A131-07	dead	2116	black or african american	51	female	NA
TCGA-BC-A110-01A-11R-A131-07	dead	2116	black or african american	51	female	NA
TCGA-DD-AADU-01A-11R-A41C-07	alive	554	asian	60	male	Stage II
TCGA-2Y-A9H2-01A-12R-A38B-07	alive	1731	white	64	female	Stage I
TCGA-CC-A8HS-01A-11R-A36F-07	dead	300	asian	18	male	Stage III
TCGA-2Y-A9GV-01A-11R-A38B-07	dead	2532	white	54	female	Stage I
TCGA-G3-A5SM-01A-12R-A28V-07	alive	520	white	58	male	Stage II
TCGA-FV-A2QR-11A-11R-A213-07	dead	581	white	75	male	Stage I
TCGA-FV-A2QR-01A-11R-A213-07	dead	581	white	75	male	Stage I
TCGA-5R-AA1D-01A-11R-A38B-07	alive	449	white	17	female	Stage III
TCGA-RC-A6M5-01A-11R-A32O-07	alive	15	white	20	female	Stage IV
TCGA-WQ-AB4B-01A-11R-A41C-07	alive	395	white	62	male	Stage II
TCGA-DD-AACA-02B-11R-A41C-07	alive	2301	asian	65	male	Stage I
TCGA-DD-AACA-01A-11R-A41C-07	alive	2301	asian	65	male	Stage I
TCGA-DD-AACA-02A-11R-A41C-07	alive	2301	asian	65	male	Stage I
TCGA-FV-A2QQ-01A-11R-A22L-07	alive	729	white	80	male	Stage I
TCGA-2Y-A9GX-01A-11R-A38B-07	alive	2442	white	68	male	Stage I
TCGA-G3-AAUZ-01A-11R-A38B-07	alive	480	NA	48	male	Stage I
TCGA-DD-AACK-01A-11R-A41C-07	alive	9	asian	70	male	Stage I
TCGA-DD-A3A5-11A-11R-A22L-07	dead	3125	white	66	female	Stage III
TCGA-DD-A3A5-01A-11R-A22L-07	dead	3125	white	66	female	Stage III
TCGA-DD-AACY-01A-11R-A41C-07	alive	1450	asian	61	male	Stage I
TCGA-DD-A39V-01A-11R-A213-07	dead	643	white	77	male	Stage II
TCGA-DD-A39V-11A-11R-A213-07	dead	643	white	77	male	Stage II
TCGA-BD-A3EP-01A-11R-A22L-07	alive	409	black or african american	75	female	Stage I
TCGA-BD-A3EP-11A-12R-A22L-07	alive	409	black or african american	75	female	Stage I
TCGA-BC-A10Q-01A-11R-A131-07	dead	1135	white	72	female	NA
TCGA-BC-A10Q-11A-11R-A131-07	dead	1135	white	72	female	NA
TCGA-DD-A4NL-01A-11R-A28V-07	alive	1711	white	46	male	Stage I
TCGA-CC-A7IF-01A-11R-A33J-07	dead	649	asian	59	male	Stage III
TCGA-DD-A73E-01A-12R-A32O-07	alive	44	white	66	male	Stage I
TCGA-CC-A123-01A-11R-A131-07	alive	219	asian	24	female	Stage III
TCGA-DD-AADY-01A-11R-A41C-07	alive	555	asian	55	female	Stage I
TCGA-CC-A7IH-01A-11R-A33J-07	alive	365	asian	58	male	Stage III
TCGA-DD-AADA-01A-11R-A41C-07	alive	1233	asian	66	female	Stage I
TCGA-CC-A7IJ-01A-11R-A33R-07	alive	382	asian	56	male	Stage II
TCGA-DD-AACI-01A-11R-A41C-07	alive	1618	asian	69	male	Stage II
TCGA-UB-AA0V-01A-11R-A38B-07	alive	314	white	69	female	Stage I
TCGA-CC-A7IK-01A-12R-A33R-07	dead	262	asian	59	male	Stage III
TCGA-XR-A8TE-01A-11R-A36F-07	alive	925	white	16	male	Stage III
TCGA-DD-AACC-01A-11R-A41C-07	dead	1685	asian	61	male	Stage I
TCGA-BW-A5NO-01A-11R-A27V-07	alive	20	black or african american	50	male	Stage III
TCGA-G3-AAV1-01A-11R-A38B-07	dead	359	asian	51	male	Stage III
TCGA-2Y-A9H9-01A-21R-A39D-07	alive	697	white	70	male	Stage I
TCGA-G3-AAV3-01A-11R-A37K-07	alive	412	white	58	female	Stage II
TCGA-DD-AAEB-01A-11R-A41C-07	alive	478	asian	60	male	Stage I
TCGA-EP-A3RK-01A-11R-A22L-07	alive	363	white	73	male	Stage III
TCGA-EP-A3RK-11A-11R-A22L-07	alive	363	white	73	male	Stage III
TCGA-MI-A75H-01A-11R-A32O-07	alive	747	white	77	male	NA
TCGA-G3-A25V-01A-11R-A16W-07	alive	860	white	68	male	Stage I
TCGA-BC-A8YO-01A-11R-A37K-07	alive	562	white	66	female	Stage III
TCGA-RC-A7S9-01A-11R-A33R-07	alive	640	asian	47	female	Stage I
TCGA-CC-A9FS-01A-11R-A37K-07	alive	211	asian	55	male	Stage II
TCGA-G3-A25T-01A-11R-A16W-07	alive	1553	white	45	female	Stage III
TCGA-UB-A7MC-01A-11R-A33R-07	alive	500	white	59	male	Stage III
TCGA-GJ-A3OU-01A-31R-A38B-07	alive	879	white	59	male	Stage I
TCGA-DD-AAEH-01A-11R-A41C-07	alive	784	asian	73	male	Stage I
TCGA-KR-A7K2-01A-12R-A33R-07	alive	829	white	64	male	Stage I

## Sheet: ICGC
	icgc_donor_id	gender	age	stage	stage	time	status
SP112300_DO50855	DO50855	male	47	2	Stage II	570	alive
SP112304_DO50857	DO50857	male	72	2	Stage II	210	alive
SP112310_DO50859	DO50859	male	77	2	Stage II	180	alive
SP112288_DO50850	DO50850	male	74	3	Stage III	720	alive
SP112273_DO50844	DO50844	male	75	4	Stage IV	300	alive
SP112276_DO50845	DO50845	male	72	3	Stage III	210	alive
SP112265_DO50840	DO50840	male	49	2	Stage II	330	alive
SP112261_DO50839	DO50839	female	47	3	Stage III	330	alive
SP112248_DO50832	DO50832	male	73	3	Stage III	90	alive
SP112241_DO50829	DO50829	male	78	3	Stage III	570	alive
SP112224_DO50820	DO50820	female	77	3	Stage III	510	alive
SP112228_DO50822	DO50822	male	66	2	Stage II	510	alive
SP112234_DO50825	DO50825	male	70	2	Stage II	390	alive
SP112217_DO50817	DO50817	male	75	2	Stage II	390	alive
SP112219_DO50818	DO50818	male	65	2	Stage II	510	alive
SP112221_DO50819	DO50819	female	72	2	Stage II	510	alive
SP112205_DO50811	DO50811	male	62	1	Stage I	450	alive
SP112208_DO50813	DO50813	male	56	2	Stage II	420	alive
SP112210_DO50814	DO50814	male	83	3	Stage III	420	alive
SP112213_DO50815	DO50815	male	62	3	Stage III	150	alive
SP112215_DO50816	DO50816	male	63	2	Stage II	390	alive
SP112194_DO50806	DO50806	male	70	4	Stage IV	540	alive
SP112196_DO50807	DO50807	male	67	1	Stage I	540	alive
SP112198_DO50808	DO50808	male	68	2	Stage II	570	alive
SP112201_DO50809	DO50809	male	56	3	Stage III	720	dead
SP112182_DO50800	DO50800	male	74	2	Stage II	510	alive
SP112186_DO50802	DO50802	male	49	2	Stage II	930	alive
SP112188_DO50803	DO50803	female	62	1	Stage I	540	alive
SP112190_DO50804	DO50804	male	81	2	Stage II	720	alive
SP112192_DO50805	DO50805	male	72	2	Stage II	690	alive
SP112178_DO50798	DO50798	male	77	3	Stage III	30	dead
SP112180_DO50799	DO50799	female	66	2	Stage II	540	alive
SP112165_DO50791	DO50791	female	79	1	Stage I	480	dead
SP112168_DO50793	DO50793	male	76	4	Stage IV	540	alive
SP112156_DO50787	DO50787	male	63	3	Stage III	480	alive
SP112160_DO50789	DO50789	female	73	2	Stage II	570	alive
SP112147_DO50783	DO50783	male	62	3	Stage III	480	alive
SP112152_DO50785	DO50785	male	37	4	Stage IV	90	dead
SP112133_DO50776	DO50776	male	75	1	Stage I	690	alive
SP112138_DO50778	DO50778	male	60	4	Stage IV	630	alive
SP112130_DO50774	DO50774	female	68	2	Stage II	720	alive
SP99301_DO45287	DO45287	male	74	1	Stage I	390	alive
SP99305_DO45289	DO45289	female	78	3	Stage III	360	alive
SP99293_DO45283	DO45283	male	60	3	Stage III	510	alive
SP99297_DO45285	DO45285	male	59	3	Stage III	480	alive
SP99283_DO45279	DO45279	male	67	3	Stage III	1290	alive
SP99275_DO45275	DO45275	male	65	3	Stage III	10	dead
SP99279_DO45277	DO45277	male	64	3	Stage III	600	alive
SP99269_DO45273	DO45273	male	62	2	Stage II	480	alive
SP99287_DO45281	DO45281	male	83	4	Stage IV	750	alive
SP99261_DO45269	DO45269	male	59	3	Stage III	750	alive
SP99253_DO45265	DO45265	male	73	3	Stage III	1020	alive
SP99257_DO45267	DO45267	male	73	3	Stage III	570	dead
SP99245_DO45261	DO45261	male	74	3	Stage III	990	alive
SP99249_DO45263	DO45263	male	67	3	Stage III	270	dead
SP99237_DO45257	DO45257	male	46	3	Stage III	810	alive
SP99241_DO45259	DO45259	male	65	3	Stage III	330	alive
SP99229_DO45253	DO45253	male	50	2	Stage II	870	alive
SP99233_DO45255	DO45255	male	81	3	Stage III	720	alive
SP99225_DO45251	DO45251	female	57	2	Stage II	900	alive
SP99217_DO45247	DO45247	female	31	2	Stage II	210	alive
SP99221_DO45249	DO45249	male	57	1	Stage I	630	alive
SP99209_DO45243	DO45243	female	74	3	Stage III	930	alive
SP99213_DO45245	DO45245	female	75	2	Stage II	240	dead
SP99205_DO45241	DO45241	male	49	1	Stage I	1080	alive
SP99201_DO45239	DO45239	male	42	2	Stage II	870	alive
SP99193_DO45235	DO45235	female	68	1	Stage I	900	alive
SP99197_DO45237	DO45237	male	58	2	Stage II	900	alive
SP99185_DO45231	DO45231	male	84	2	Stage II	930	alive
SP99189_DO45233	DO45233	male	83	3	Stage III	900	alive
SP99181_DO45229	DO45229	male	74	1	Stage I	990	alive
SP99173_DO45225	DO45225	male	69	1	Stage I	1050	alive
SP99177_DO45227	DO45227	female	57	2	Stage II	1020	alive
SP99165_DO45221	DO45221	female	75	4	Stage IV	390	dead
SP99169_DO45223	DO45223	male	67	4	Stage IV	1020	alive
SP99157_DO45217	DO45217	female	69	3	Stage III	270	dead
SP99161_DO45219	DO45219	male	78	2	Stage II	1080	alive
SP99149_DO45213	DO45213	male	58	1	Stage I	1200	alive
SP99153_DO45215	DO45215	male	65	2	Stage II	1170	alive
SP99145_DO45211	DO45211	male	76	3	Stage III	240	alive
SP99321_DO45297	DO45297	female	61	4	Stage IV	1260	dead
SP99325_DO45299	DO45299	female	70	1	Stage I	1440	alive
SP99137_DO45207	DO45207	male	68	1	Stage I	1050	alive
SP99141_DO45209	DO45209	male	70	4	Stage IV	1350	alive
SP99129_DO45203	DO45203	female	71	2	Stage II	1170	alive
SP99133_DO45205	DO45205	female	67	2	Stage II	90	dead
SP99125_DO45201	DO45201	male	49	1	Stage I	900	alive
SP99061_DO45169	DO45169	male	74	3	Stage III	1350	alive
SP99053_DO45165	DO45165	male	75	2	Stage II	690	alive
SP99057_DO45167	DO45167	male	67	2	Stage II	1440	dead
SP99045_DO45161	DO45161	male	74	2	Stage II	540	dead
SP99049_DO45163	DO45163	male	76	2	Stage II	960	alive
SP99065_DO45171	DO45171	male	56	3	Stage III	600	alive
SP99041_DO45159	DO45159	male	65	3	Stage III	1470	alive
SP99033_DO45155	DO45155	male	69	2	Stage II	2160	alive
SP99037_DO45157	DO45157	male	62	2	Stage II	1980	alive
SP99029_DO45153	DO45153	female	77	2	Stage II	1380	alive
SP192387_DO45147	DO45147	male	57	2	Stage II	720	dead
SP99019_DO45149	DO45149	female	70	2	Stage II	1260	alive
SP99007_DO45143	DO45143	male	69	3	Stage III	1290	alive
SP99011_DO45145	DO45145	male	78	3	Stage III	60	dead
SP99001_DO45141	DO45141	male	73	2	Stage II	1320	alive
SP98991_DO45137	DO45137	male	38	1	Stage I	1320	alive
SP98997_DO45139	DO45139	male	63	3	Stage III	1320	alive
SP98985_DO45133	DO45133	male	64	3	Stage III	660	dead
SP98989_DO45135	DO45135	male	77	1	Stage I	1410	alive
SP98981_DO45131	DO45131	male	53	4	Stage IV	360	dead
SP98975_DO45129	DO45129	male	61	3	Stage III	1470	alive
SP98967_DO45125	DO45125	male	58	3	Stage III	1680	alive
SP98973_DO45127	DO45127	male	73	3	Stage III	420	dead
SP98959_DO45121	DO45121	male	61	3	Stage III	1530	alive
SP98965_DO45123	DO45123	female	78	2	Stage II	570	dead
SP98955_DO45119	DO45119	male	74	3	Stage III	510	dead
SP98949_DO45115	DO45115	male	81	2	Stage II	840	alive
SP98953_DO45117	DO45117	female	73	2	Stage II	1110	dead
SP98941_DO45111	DO45111	male	74	2	Stage II	1590	alive
SP98945_DO45113	DO45113	male	58	3	Stage III	1560	alive
SP98933_DO45107	DO45107	female	63	2	Stage II	1710	alive
SP98937_DO45109	DO45109	male	63	2	Stage II	1590	alive
SP98925_DO45103	DO45103	male	47	3	Stage III	450	alive
SP98927_DO45105	DO45105	male	61	1	Stage I	1680	alive
SP98921_DO45101	DO45101	male	63	2	Stage II	1680	alive
SP99121_DO45199	DO45199	female	86	2	Stage II	1350	alive
SP99113_DO45195	DO45195	male	62	1	Stage I	390	alive
SP99117_DO45197	DO45197	male	51	2	Stage II	1170	alive
SP99097_DO45187	DO45187	female	32	1	Stage I	1260	alive
SP99101_DO45189	DO45189	female	85	2	Stage II	1200	alive
SP99089_DO45183	DO45183	female	72	2	Stage II	570	dead
SP99093_DO45185	DO45185	male	89	2	Stage II	600	alive
SP99105_DO45191	DO45191	female	61	2	Stage II	1200	alive
SP99109_DO45193	DO45193	female	68	4	Stage IV	120	dead
SP99077_DO45177	DO45177	female	81	3	Stage III	1260	alive
SP99081_DO45179	DO45179	female	78	2	Stage II	600	alive
SP99069_DO45173	DO45173	male	63	3	Stage III	1170	alive
SP99073_DO45175	DO45175	male	74	2	Stage II	1140	alive
SP99085_DO45181	DO45181	female	84	2	Stage II	1200	alive
SP191990_DO227643	DO227643	male	79	2	Stage II	1260	alive
SP99337_DO45305	DO45305	male	66	4	Stage IV	300	alive
SP99341_DO45307	DO45307	female	54	4	Stage IV	240	dead
SP99329_DO45301	DO45301	male	56	2	Stage II	1440	dead
SP99333_DO45303	DO45303	female	62	3	Stage III	990	alive
SP192707_DO227801	DO227801	female	77	1	Stage I	660	alive
SP107155_DO48761	DO48761	male	55	2	Stage II	870	alive
SP107152_DO48760	DO48760	female	70	2	Stage II	690	alive
SP107150_DO48759	DO48759	male	73	3	Stage III	720	alive
SP107146_DO48757	DO48757	female	68	3	Stage III	480	alive
SP107136_DO48751	DO48751	male	68	2	Stage II	480	dead
SP107132_DO48747	DO48747	male	62	3	Stage III	540	alive
SP107129_DO48746	DO48746	male	76	3	Stage III	570	alive
SP107119_DO48741	DO48741	male	64	3	Stage III	240	alive
SP107123_DO48743	DO48743	female	69	2	Stage II	570	alive
SP107121_DO48742	DO48742	male	76	2	Stage II	600	alive
SP107111_DO48737	DO48737	male	52	1	Stage I	720	alive
SP107104_DO48733	DO48733	male	72	2	Stage II	600	alive
SP107109_DO48736	DO48736	female	76	1	Stage I	600	alive
SP107097_DO48730	DO48730	female	73	2	Stage II	630	alive
SP107101_DO48732	DO48732	male	73	3	Stage III	630	alive
SP107091_DO48727	DO48727	female	81	2	Stage II	390	dead
SP107094_DO48728	DO48728	female	74	2	Stage II	150	alive
SP107084_DO48723	DO48723	male	73	1	Stage I	600	alive
SP107088_DO48725	DO48725	male	66	1	Stage I	780	alive
SP107080_DO48721	DO48721	female	58	1	Stage I	900	alive
SP107078_DO48720	DO48720	female	62	2	Stage II	570	alive
SP107071_DO48716	DO48716	male	71	2	Stage II	720	alive
SP107068_DO48715	DO48715	female	58	2	Stage II	690	dead
SP107073_DO48717	DO48717	male	54	4	Stage IV	180	dead
SP107063_DO48712	DO48712	male	50	2	Stage II	810	alive
SP107076_DO48719	DO48719	male	80	2	Stage II	690	alive
SP107052_DO48704	DO48704	female	68	3	Stage III	750	alive
SP107056_DO48706	DO48706	male	72	2	Stage II	870	alive
SP107047_DO48701	DO48701	male	78	2	Stage II	780	alive
SP107044_DO48700	DO48700	female	78	2	Stage II	810	alive
SP107007_DO48679	DO48679	male	72	2	Stage II	1200	alive
SP106998_DO48674	DO48674	male	80	2	Stage II	1260	alive
SP107004_DO48677	DO48677	male	58	3	Stage III	1140	alive
SP106993_DO48672	DO48672	male	81	2	Stage II	450	alive
SP107041_DO48697	DO48697	female	64	2	Stage II	810	dead
SP107032_DO48693	DO48693	male	71	2	Stage II	900	alive
SP107037_DO48695	DO48695	male	77	2	Stage II	720	alive
SP107012_DO48682	DO48682	female	72	3	Stage III	120	dead
SP107010_DO48681	DO48681	male	57	2	Stage II	900	alive
SP98915_DO45099	DO45099	male	46	3	Stage III	1590	alive
SP98904_DO45095	DO45095	male	66	2	Stage II	1620	alive
SP98909_DO45096	DO45096	male	69	2	Stage II	1290	dead
SP98913_DO45097	DO45097	male	69	3	Stage III	1620	alive
SP98896_DO45091	DO45091	male	56	2	Stage II	1320	dead
SP98898_DO45092	DO45092	male	62	4	Stage IV	1200	dead
SP98900_DO45093	DO45093	male	71	2	Stage II	720	dead
SP98902_DO45094	DO45094	male	76	3	Stage III	1650	alive
SP50185_DO23552	DO23552	female	80	1	Stage I	810	alive
SP50183_DO23551	DO23551	male	73	3	Stage III	150	dead
SP50181_DO23550	DO23550	male	69	1	Stage I	990	alive
SP50159_DO23539	DO23539	male	77	1	Stage I	1110	alive
SP50157_DO23538	DO23538	male	67	2	Stage II	450	alive
SP50155_DO23537	DO23537	male	79	2	Stage II	900	dead
SP50153_DO23536	DO23536	male	56	2	Stage II	930	alive
SP50151_DO23535	DO23535	male	67	1	Stage I	960	alive
SP50149_DO23534	DO23534	male	60	2	Stage II	840	alive
SP50147_DO23533	DO23533	male	61	2	Stage II	900	alive
SP50145_DO23532	DO23532	female	71	1	Stage I	960	alive
SP50143_DO23531	DO23531	female	78	3	Stage III	900	alive
SP50141_DO23530	DO23530	male	53	4	Stage IV	180	dead
SP50179_DO23549	DO23549	male	74	3	Stage III	990	alive
SP50177_DO23548	DO23548	female	78	1	Stage I	840	alive
SP50175_DO23547	DO23547	male	74	1	Stage I	1020	alive
SP50173_DO23546	DO23546	male	63	2	Stage II	1050	alive
SP50171_DO23545	DO23545	male	67	2	Stage II	570	dead
SP50169_DO23544	DO23544	male	67	2	Stage II	960	alive
SP50167_DO23543	DO23543	male	63	2	Stage II	1020	alive
SP50165_DO23542	DO23542	male	66	3	Stage III	960	alive
SP50163_DO23541	DO23541	male	65	2	Stage II	930	alive
SP50161_DO23540	DO23540	male	73	1	Stage I	750	alive
SP50115_DO23517	DO23517	male	62	2	Stage II	1200	alive
SP50113_DO23516	DO23516	male	69	3	Stage III	20	dead
SP50111_DO23515	DO23515	male	71	2	Stage II	1230	alive
SP50109_DO23514	DO23514	male	64	2	Stage II	1290	alive
SP50107_DO23513	DO23513	male	76	3	Stage III	1200	alive
SP50105_DO23512	DO23512	male	60	1	Stage I	1260	alive
SP50103_DO23511	DO23511	female	83	3	Stage III	180	dead
SP50101_DO23510	DO23510	female	80	2	Stage II	870	alive
SP50119_DO23519	DO23519	male	65	3	Stage III	630	alive
SP50117_DO23518	DO23518	male	67	2	Stage II	1320	alive
SP50137_DO23528	DO23528	female	45	2	Stage II	1020	alive
SP50135_DO23527	DO23527	male	72	1	Stage I	1050	alive
SP50133_DO23526	DO23526	male	66	3	Stage III	1050	alive
SP50131_DO23525	DO23525	male	71	4	Stage IV	1050	alive
SP50129_DO23524	DO23524	female	71	2	Stage II	1050	alive
SP50127_DO23523	DO23523	male	52	3	Stage III	1080	alive
SP50123_DO23521	DO23521	male	63	3	Stage III	1110	alive
SP50139_DO23529	DO23529	male	72	4	Stage IV	930	alive
SP50099_DO23509	DO23509	male	60	3	Stage III	780	dead
SP50097_DO23508	DO23508	female	79	2	Stage II	390	alive
