# Supplementary material for: The regulatory role of the circELMOD3-associated ceRNA network in the progression and prognosis of hepatocellular carcinoma
Source: Front Genet. 2025 Apr 15;16:1521360. doi: 10.3389/fgene.2025.1521360 (PMC12037612; doi:10.3389/fgene.2025.1521360)
Supplement: Supplementary file 7 [file Table5.xlsx]

## Sheet: Sheet1
Table S5 274 mRNAs univariate cox regression analysis
	coef	se	z	p	HR	HRCILL	HRCIUL
RCAN1	-0.215	0.097	-2.227	0.026	0.807	0.667	0.975
CPEB3	-0.31	0.108	-2.868	0.004	0.733	0.593	0.906
CXCL12	-0.055	0.058	-0.963	0.336	0.946	0.845	1.059
N4BP2L1	-0.347	0.11	-3.137	0.002	0.707	0.569	0.878
C21orf62	0.999	0.416	2.404	0.016	2.717	1.203	6.136
ALDH2	-0.36	0.092	-3.908	0	0.698	0.582	0.836
GPM6A	-0.138	0.175	-0.791	0.429	0.871	0.618	1.227
DBT	-0.019	0.131	-0.147	0.883	0.981	0.758	1.269
LRRC55	-0.109	0.342	-0.318	0.75	0.897	0.459	1.753
TSC22D2	0.121	0.134	0.906	0.365	1.129	0.869	1.467
ANTXR2	0.183	0.113	1.62	0.105	1.201	0.962	1.498
SLC31A1	-0.031	0.11	-0.284	0.777	0.969	0.781	1.203
SLC9B2	-0.116	0.097	-1.189	0.235	0.891	0.736	1.078
CFL2	0.056	0.108	0.518	0.605	1.058	0.855	1.308
BMP10	-0.334	0.257	-1.302	0.193	0.716	0.433	1.184
PITPNM3	0.072	0.17	0.424	0.672	1.075	0.77	1.5
YPEL2	0.144	0.108	1.336	0.182	1.155	0.935	1.428
MCC	0.123	0.087	1.408	0.159	1.13	0.953	1.341
CD300E	0.058	0.172	0.337	0.736	1.06	0.756	1.485
FAM149A	-0.181	0.091	-1.988	0.047	0.834	0.698	0.997
ABAT	-0.131	0.053	-2.443	0.015	0.878	0.79	0.975
DSE	0.132	0.152	0.868	0.385	1.141	0.847	1.536
APOL6	-0.102	0.097	-1.049	0.294	0.903	0.747	1.093
NAMPT	0.044	0.07	0.62	0.535	1.045	0.91	1.199
ACVR1C	-0.116	0.239	-0.487	0.626	0.89	0.558	1.421
SLC7A2	-0.067	0.058	-1.167	0.243	0.935	0.835	1.047
CLEC12A	-0.06	0.168	-0.36	0.719	0.941	0.677	1.309
SLC8A1	0.364	0.223	1.633	0.102	1.439	0.93	2.226
HHIP	-0.057	0.156	-0.367	0.714	0.944	0.696	1.282
NGFR	-0.039	0.062	-0.619	0.536	0.962	0.852	1.087
HS3ST3B1	-0.104	0.066	-1.583	0.113	0.901	0.792	1.025
THBS1	0.015	0.056	0.266	0.79	1.015	0.909	1.133
MFAP3L	-0.039	0.067	-0.586	0.558	0.962	0.844	1.096
FNIP2	0.084	0.082	1.028	0.304	1.087	0.927	1.276
RANBP3L	-0.348	0.118	-2.947	0.003	0.706	0.56	0.89
TCF21	-0.348	0.267	-1.305	0.192	0.706	0.419	1.191
ZEB2	0.121	0.133	0.908	0.364	1.129	0.869	1.465
SLC19A3	0.097	0.083	1.164	0.244	1.101	0.936	1.296
NFAM1	0.13	0.11	1.181	0.237	1.138	0.918	1.412
MOGAT2	-0.105	0.044	-2.367	0.018	0.9	0.825	0.982
SYTL5	-0.236	0.137	-1.716	0.086	0.79	0.603	1.034
TMEM154	-0.074	0.14	-0.529	0.597	0.928	0.705	1.223
ADH1B	-0.129	0.036	-3.568	0	0.879	0.819	0.943
IYD	-0.226	0.074	-3.062	0.002	0.798	0.69	0.922
GLP2R	0.475	0.175	2.723	0.006	1.609	1.143	2.265
F9	-0.078	0.036	-2.174	0.03	0.925	0.863	0.992
KCNJ15	0.237	0.17	1.391	0.164	1.267	0.908	1.769
EIF4E3	-0.009	0.106	-0.081	0.935	0.991	0.805	1.221
SPTBN2	-0.079	0.07	-1.126	0.26	0.924	0.805	1.06
SGK1	-0.079	0.069	-1.146	0.252	0.924	0.808	1.058
FHL2	-0.04	0.086	-0.466	0.641	0.961	0.811	1.138
GLYAT	-0.086	0.035	-2.448	0.014	0.918	0.857	0.983
NAALADL2	-0.338	0.192	-1.76	0.078	0.713	0.49	1.039
SORD	-0.206	0.066	-3.138	0.002	0.814	0.716	0.926
CSF1R	0.108	0.083	1.3	0.194	1.114	0.946	1.312
DLG2	-0.031	0.338	-0.092	0.926	0.969	0.5	1.88
TRPM8	-0.106	0.064	-1.655	0.098	0.9	0.794	1.02
PLGLB2	-0.175	0.186	-0.94	0.347	0.84	0.584	1.209
CMBL	-0.073	0.058	-1.267	0.205	0.929	0.829	1.041
TMEM47	-0.011	0.075	-0.143	0.886	0.989	0.855	1.145
PRKCB	0.052	0.136	0.383	0.702	1.054	0.807	1.376
LIPG	-0.062	0.073	-0.845	0.398	0.94	0.815	1.085
SYNPO2	-0.216	0.135	-1.601	0.109	0.805	0.618	1.05
SAMD5	0.184	0.071	2.592	0.01	1.202	1.046	1.381
PLCXD3	0.009	0.145	0.065	0.948	1.01	0.759	1.342
FNDC4	0.172	0.066	2.612	0.009	1.188	1.044	1.352
MTUS2	0.243	0.249	0.975	0.33	1.275	0.783	2.076
NRG1	0.194	0.115	1.685	0.092	1.214	0.969	1.521
IL5RA	-1.043	1.77	-0.589	0.556	0.352	0.011	11.307
ART4	-0.012	0.068	-0.171	0.864	0.988	0.865	1.129
DPT	-0.111	0.071	-1.561	0.118	0.895	0.778	1.029
RND1	-0.104	0.067	-1.555	0.12	0.901	0.79	1.028
CLSTN2	0.176	0.102	1.734	0.083	1.193	0.977	1.456
PDCD1LG2	-0.053	0.126	-0.422	0.673	0.948	0.742	1.213
WDR72	0.043	0.055	0.788	0.431	1.044	0.938	1.162
CAMK2B	-0.082	0.098	-0.843	0.399	0.921	0.761	1.115
SCN7A	-0.045	0.23	-0.197	0.844	0.956	0.609	1.5
BLK	-0.28	0.256	-1.093	0.274	0.756	0.457	1.249
FAM83F	0.185	0.165	1.119	0.263	1.203	0.87	1.664
PCDH19	0.161	0.278	0.58	0.562	1.175	0.682	2.025
NCR1	-0.456	0.325	-1.405	0.16	0.634	0.335	1.198
SELE	-0.143	0.105	-1.368	0.171	0.866	0.705	1.064
NEGR1	0.641	0.479	1.337	0.181	1.898	0.742	4.858
RIC3	-0.263	0.214	-1.226	0.22	0.769	0.505	1.17
GDF6	0.419	0.185	2.262	0.024	1.521	1.058	2.188
XCR1	-0.419	0.242	-1.735	0.083	0.657	0.409	1.056
FOXP2	0.189	0.178	1.061	0.289	1.208	0.852	1.714
KCNJ10	0.086	0.121	0.705	0.481	1.089	0.859	1.382
ASXL3	0.471	0.377	1.249	0.212	1.602	0.765	3.355
HAS2	0.047	0.112	0.415	0.678	1.048	0.841	1.305
RPS6KA6	0.515	0.153	3.37	0.001	1.674	1.241	2.26
GOLGA6B	-0.789	0.376	-2.098	0.036	0.455	0.218	0.949
GRIK3	-0.642	1.079	-0.595	0.552	0.526	0.064	4.358
GOLGA6A	-0.976	0.54	-1.808	0.071	0.377	0.131	1.086
CSRNP1	-0.065	0.1	-0.642	0.521	0.937	0.77	1.142
BMPER	-0.055	0.234	-0.234	0.815	0.947	0.598	1.499
VIPR1	-0.331	0.142	-2.33	0.02	0.718	0.543	0.949
EHD3	0.007	0.106	0.069	0.945	1.007	0.819	1.239
ZFP1	-0.028	0.118	-0.238	0.812	0.972	0.771	1.226
MCL1	0.236	0.117	2.01	0.044	1.266	1.006	1.594
DBH	-0.111	0.076	-1.453	0.146	0.895	0.77	1.039
MYD88	0.121	0.123	0.988	0.323	1.129	0.888	1.435
TMEM26	0.542	0.274	1.98	0.048	1.719	1.005	2.939
DNASE1L3	-0.26	0.062	-4.172	0	0.771	0.683	0.871
LYVE1	0.076	0.081	0.937	0.349	1.079	0.92	1.266
ZADH2	0.064	0.143	0.448	0.654	1.066	0.806	1.411
LRRC4	0.182	0.278	0.656	0.512	1.2	0.696	2.07
MRO	-0.033	0.151	-0.219	0.827	0.968	0.72	1.3
PVALB	0.014	0.148	0.093	0.926	1.014	0.759	1.354
SERTAD1	0.05	0.11	0.453	0.651	1.051	0.847	1.304
KIF19	-0.226	0.394	-0.575	0.565	0.797	0.369	1.725
FOSB	-0.09	0.059	-1.53	0.126	0.914	0.815	1.026
CLEC4M	-0.202	0.158	-1.281	0.2	0.817	0.599	1.113
PDLIM5	0.107	0.112	0.95	0.342	1.112	0.893	1.386
LILRA1	0.502	0.248	2.022	0.043	1.652	1.016	2.687
ITGA9	0.011	0.095	0.117	0.907	1.011	0.84	1.217
CBFA2T3	-0.31	0.153	-2.023	0.043	0.734	0.543	0.99
FXN	-0.164	0.165	-0.993	0.321	0.849	0.614	1.173
DHODH	-0.116	0.091	-1.27	0.204	0.891	0.745	1.065
ATF3	-0.057	0.084	-0.68	0.497	0.945	0.802	1.113
ZCCHC24	-0.095	0.102	-0.925	0.355	0.91	0.745	1.112
DLC1	-0.161	0.113	-1.43	0.153	0.851	0.682	1.062
MAT1A	-0.11	0.046	-2.383	0.017	0.896	0.818	0.981
ALDH6A1	-0.13	0.064	-2.022	0.043	0.878	0.774	0.996
INMT	-0.145	0.068	-2.13	0.033	0.865	0.757	0.989
EGR3	-0.053	0.157	-0.338	0.736	0.948	0.696	1.291
KLF6	0.002	0.087	0.018	0.986	1.002	0.845	1.187
EPB41L4B	-0.097	0.074	-1.322	0.186	0.907	0.786	1.048
CAMK4	-0.443	0.35	-1.267	0.205	0.642	0.324	1.274
PPP1R3B	-0.126	0.07	-1.793	0.073	0.881	0.768	1.012
JDP2	0.008	0.125	0.063	0.95	1.008	0.789	1.287
CCDC25	0.096	0.118	0.815	0.415	1.101	0.874	1.387
SCIMP	0.039	0.142	0.276	0.783	1.04	0.787	1.375
TMEM220	-0.226	0.075	-2.999	0.003	0.798	0.688	0.925
STEAP3	-0.062	0.065	-0.954	0.34	0.94	0.828	1.067
WEE1	0.314	0.097	3.235	0.001	1.368	1.132	1.655
EPHX2	-0.126	0.069	-1.819	0.069	0.881	0.769	1.01
RCL1	-0.244	0.087	-2.82	0.005	0.783	0.661	0.928
ESR1	-0.334	0.115	-2.906	0.004	0.716	0.572	0.897
CD5L	-0.146	0.051	-2.85	0.004	0.864	0.782	0.955
PNPLA7	-0.27	0.126	-2.147	0.032	0.764	0.597	0.977
GRAMD1C	-0.167	0.094	-1.769	0.077	0.846	0.704	1.018
SMPD3	0.033	0.14	0.235	0.814	1.033	0.786	1.359
CYP4A22	-0.091	0.048	-1.907	0.057	0.913	0.832	1.003
BACH2	0.223	0.154	1.441	0.149	1.249	0.923	1.691
PLAC8	0.169	0.094	1.791	0.073	1.184	0.984	1.425
ALDH1B1	-0.072	0.08	-0.893	0.372	0.931	0.795	1.089
DPF3	-0.058	0.164	-0.355	0.722	0.943	0.684	1.301
IDNK	-0.205	0.111	-1.854	0.064	0.815	0.656	1.012
SH2D1B	-0.362	0.358	-1.011	0.312	0.696	0.345	1.405
FPR1	0.08	0.081	0.985	0.325	1.083	0.924	1.27
MAN1C1	-0.034	0.083	-0.403	0.687	0.967	0.821	1.139
HOGA1	-0.115	0.066	-1.739	0.082	0.891	0.783	1.015
AQP7	-0.014	0.109	-0.132	0.895	0.986	0.796	1.221
KIAA0040	0.079	0.093	0.845	0.398	1.082	0.901	1.299
RNF165	0.016	0.266	0.059	0.953	1.016	0.604	1.71
IGFBP4	-0.249	0.101	-2.46	0.014	0.779	0.639	0.951
PCK1	-0.085	0.034	-2.497	0.013	0.918	0.858	0.982
MAFF	0.225	0.084	2.675	0.007	1.252	1.062	1.476
ACSM5	-0.077	0.044	-1.762	0.078	0.926	0.851	1.009
CISH	-0.217	0.09	-2.415	0.016	0.805	0.675	0.96
LPIN2	-0.122	0.081	-1.509	0.131	0.885	0.755	1.037
RSAD2	0.014	0.093	0.155	0.877	1.014	0.846	1.216
SLC7A8	0.3	0.081	3.697	0	1.35	1.152	1.583
CCDC42	-0.247	0.629	-0.393	0.695	0.781	0.228	2.681
MPEG1	-0.062	0.089	-0.7	0.484	0.94	0.789	1.119
STARD5	-0.82	0.221	-3.706	0	0.44	0.285	0.68
ABLIM3	0.26	0.099	2.628	0.009	1.297	1.068	1.575
LRRK2	-0.038	0.133	-0.289	0.773	0.962	0.742	1.248
HMOX1	0.223	0.068	3.284	0.001	1.249	1.094	1.427
GLUD1	-0.184	0.092	-2.006	0.045	0.832	0.695	0.996
SERPINA1	0.024	0.069	0.347	0.729	1.024	0.895	1.173
NCOA7	0.072	0.083	0.863	0.388	1.074	0.913	1.265
UROC1	-0.081	0.038	-2.116	0.034	0.922	0.856	0.994
DSCAM	1.535	0.952	1.613	0.107	4.642	0.719	29.988
ERVFRD-1	-0.215	0.504	-0.427	0.67	0.807	0.301	2.165
CCDC3	-0.042	0.075	-0.557	0.577	0.959	0.829	1.11
ATOH8	-0.123	0.076	-1.614	0.107	0.884	0.761	1.027
KCND3	-0.065	0.066	-0.996	0.319	0.937	0.824	1.065
INHBC	-0.104	0.047	-2.199	0.028	0.901	0.821	0.989
ALPL	-0.112	0.054	-2.065	0.039	0.894	0.805	0.994
F11	-0.174	0.059	-2.938	0.003	0.841	0.749	0.944
C7	-0.099	0.041	-2.446	0.014	0.905	0.836	0.98
SATB1	0.055	0.108	0.505	0.613	1.056	0.854	1.306
GPR180	0.231	0.097	2.377	0.017	1.26	1.041	1.524
SOX6	0.377	0.12	3.149	0.002	1.457	1.153	1.843
UGT2B10	-0.069	0.039	-1.777	0.076	0.933	0.865	1.007
IL2RB	-0.005	0.086	-0.064	0.949	0.995	0.84	1.178
CALN1	0.688	0.363	1.894	0.058	1.99	0.976	4.057
KCNE1	-0.452	0.574	-0.786	0.432	0.637	0.207	1.963
GSTM5	-0.178	0.159	-1.122	0.262	0.837	0.613	1.142
CPN2	-0.102	0.045	-2.3	0.021	0.903	0.827	0.985
AGBL4	0.751	0.257	2.922	0.003	2.119	1.281	3.507
CD180	0.2	0.132	1.512	0.131	1.222	0.942	1.584
SERPINA4	-0.041	0.04	-1.023	0.306	0.959	0.886	1.039
OAS2	0.016	0.075	0.208	0.836	1.016	0.877	1.177
CD274	-0.071	0.136	-0.524	0.6	0.931	0.714	1.215
CES3	-0.109	0.06	-1.803	0.071	0.897	0.797	1.009
TMEM25	0.004	0.082	0.046	0.963	1.004	0.855	1.179
ACOT12	-0.177	0.049	-3.615	0	0.838	0.761	0.922
TSPYL5	-0.115	0.109	-1.062	0.288	0.891	0.72	1.103
NRXN1	1.626	1.38	1.178	0.239	5.085	0.34	76.049
INHBA	0.058	0.077	0.757	0.449	1.06	0.911	1.233
MFAP4	-0.051	0.044	-1.171	0.242	0.95	0.872	1.035
CRISPLD2	-0.055	0.068	-0.81	0.418	0.946	0.828	1.082
IGF1	-0.214	0.098	-2.196	0.028	0.807	0.666	0.977
CYP8B1	-0.074	0.028	-2.584	0.01	0.929	0.879	0.982
GAS1	-0.02	0.103	-0.194	0.846	0.98	0.801	1.199
CLRN3	0.007	0.037	0.178	0.859	1.007	0.936	1.083
SGCA	-0.025	0.096	-0.265	0.791	0.975	0.808	1.177
TSPAN11	0.223	0.196	1.138	0.255	1.249	0.852	1.833
CCDC141	0.869	0.347	2.504	0.012	2.383	1.208	4.703
GABRP	-0.05	0.108	-0.463	0.643	0.951	0.77	1.175
BEND4	0.18	0.318	0.567	0.571	1.198	0.642	2.233
SIK1	-0.038	0.075	-0.509	0.611	0.963	0.831	1.115
SOX10	0.048	0.411	0.116	0.907	1.049	0.468	2.349
SAMD12	0.446	0.135	3.314	0.001	1.562	1.2	2.033
SLC4A1	-0.398	0.437	-0.911	0.362	0.672	0.285	1.582
PPP1R1A	-0.089	0.042	-2.084	0.037	0.915	0.842	0.995
PDE11A	-0.145	0.125	-1.166	0.244	0.865	0.677	1.104
PTPRD	0.136	0.085	1.59	0.112	1.145	0.969	1.354
TNR	-0.576	0.332	-1.737	0.082	0.562	0.293	1.077
NPBWR1	-0.075	0.09	-0.834	0.404	0.928	0.777	1.107
NCAM1	0.05	0.105	0.481	0.63	1.052	0.856	1.292
CLIC6	0.047	0.074	0.629	0.529	1.048	0.906	1.213
CSDC2	0.16	0.117	1.374	0.169	1.174	0.934	1.475
CRP	0.027	0.024	1.122	0.262	1.027	0.98	1.077
PRIMA1	0.246	0.167	1.469	0.142	1.278	0.921	1.774
UPK1B	0.231	0.169	1.369	0.171	1.26	0.905	1.753
RASGEF1B	-0.036	0.097	-0.37	0.711	0.965	0.798	1.167
MMRN1	0.185	0.106	1.743	0.081	1.203	0.977	1.481
CYP4A11	-0.091	0.041	-2.203	0.028	0.913	0.842	0.99
FAM13A	-0.009	0.093	-0.093	0.926	0.991	0.827	1.189
VMO1	0.159	0.101	1.577	0.115	1.173	0.962	1.43
SLC9A9	0.224	0.102	2.191	0.028	1.252	1.024	1.53
UGT2B7	-0.03	0.039	-0.764	0.445	0.971	0.899	1.048
PEX11G	-0.281	0.11	-2.56	0.01	0.755	0.608	0.936
AKR1D1	-0.097	0.039	-2.505	0.012	0.907	0.841	0.979
C1QTNF7	-0.073	0.219	-0.331	0.741	0.93	0.605	1.43
DLGAP2	-0.538	0.91	-0.592	0.554	0.584	0.098	3.471
LIFR	-0.001	0.094	-0.012	0.991	0.999	0.831	1.201
SOCS3	0.023	0.057	0.41	0.682	1.024	0.916	1.144
PDE2A	-0.383	0.115	-3.314	0.001	0.682	0.544	0.855
NNMT	0.001	0.034	0.017	0.986	1.001	0.935	1.07
PTGIS	0.067	0.072	0.939	0.348	1.07	0.929	1.232
RND3	0.088	0.077	1.149	0.251	1.092	0.94	1.269
CDC37L1	-0.166	0.123	-1.346	0.178	0.847	0.665	1.079
DCUN1D3	0.095	0.155	0.611	0.541	1.1	0.811	1.491
PLSCR4	0.056	0.079	0.706	0.48	1.057	0.906	1.234
FRMD4B	0.053	0.114	0.468	0.64	1.055	0.843	1.32
IL1RAP	0.121	0.076	1.579	0.114	1.128	0.971	1.31
ZBTB21	-0.098	0.12	-0.816	0.414	0.907	0.717	1.147
KLHL15	-0.039	0.123	-0.321	0.748	0.961	0.756	1.222
CCDC71L	-0.035	0.087	-0.4	0.689	0.966	0.814	1.146
HPS5	0.051	0.088	0.58	0.562	1.053	0.885	1.252
TLR4	0.104	0.135	0.773	0.439	1.11	0.852	1.446
SOWAHC	0.228	0.113	2.028	0.043	1.257	1.008	1.567
PTPN3	0.039	0.12	0.326	0.744	1.04	0.822	1.315
NR4A3	-0.152	0.112	-1.356	0.175	0.859	0.69	1.07
CXCL14	-0.037	0.055	-0.68	0.496	0.963	0.865	1.073
SMIM14	-0.241	0.094	-2.548	0.011	0.786	0.653	0.946
SORL1	-0.089	0.075	-1.184	0.236	0.915	0.789	1.06
ZFPM2	0.217	0.171	1.269	0.204	1.242	0.889	1.736
PRRG4	-0.002	0.077	-0.027	0.978	0.998	0.857	1.161
CD69	-0.179	0.1	-1.792	0.073	0.836	0.687	1.017
MPDZ	-0.124	0.073	-1.698	0.09	0.883	0.765	1.019
ADAMTSL2	-0.076	0.056	-1.342	0.179	0.927	0.83	1.035
PTGDR	-0.512	0.319	-1.602	0.109	0.6	0.321	1.121
SLC46A3	-0.105	0.052	-2.045	0.041	0.9	0.814	0.996
SLC4A4	-0.006	0.063	-0.088	0.93	0.994	0.878	1.126
PDGFRA	0.078	0.068	1.159	0.247	1.081	0.947	1.234
EXPH5	-0.189	0.114	-1.65	0.099	0.828	0.661	1.036
POU6F2	0.044	0.27	0.165	0.869	1.045	0.616	1.773
COL19A1	0.235	0.541	0.434	0.664	1.264	0.438	3.649
